# Supplementary material for: The Sorting Nexin Genes ChSNX4 and ChSNX41 Are Required for Reproductive Development, Stress Adaption and Virulence in Cochliobolus heterostrophus
Source: J Fungi (Basel). 2022 Aug 15;8(8):855. doi: 10.3390/jof8080855 (PMC9410474; doi:10.3390/jof8080855)
Supplement: Supplementary file 1 [file jof-08-00855-s001.zip]

Archive with 1 entries (1 files):
- jof-1847585-supplementary.pdf
